# Supplementary material for: Tele-Assisted Behavioral Intervention for Families with Children with Autism Spectrum Disorders: A Randomized Control Trial
Source: Brain Sci. 2020 Sep 18;10(9):649. doi: 10.3390/brainsci10090649 (PMC7563357; doi:10.3390/brainsci10090649)
Supplement: Supplementary file 1 [file brainsci-10-00649-s001.zip]

Archive with 1 entries (1 files):
- brainsci-925745-supplementary.xlsx
