# Supplementary material for: Tele-Assisted Behavioral Intervention for Families with Children with Autism Spectrum Disorders: A Randomized Control Trial
Source: Brain Sci. 2020 Sep 18;10(9):649. doi: 10.3390/brainsci10090649 (PMC7563357; doi:10.3390/brainsci10090649)
Supplement: Supplementary file 1 [file brainsci-10-00649-s001.zip › brainsci-925745-supplementary.xlsx]

## Sheet: S1
Table S1. Raw Data of Analyzed Participants
Child characteristics					Parent's Gender	Parental Stress Index								Home Situation Questionnaire - ASD
						Pre-Intervention				Post-Intervention				Pre-Intervention			Post-Intervention
Group	ID	Gender	Initial Age in Months	DQ		PD	P-CDI	DC	Total	PD	P-CDI	DC	Total	SI	DS	Total	SI	DS	Total
Control Group	10	M	52	107	M	24	22	41	87	14	18	52	84	1.1	0.5	0.8	1.4	0.5	0.9
	35	M	100	81	M	28	21	35	84	18	18	53	89	1.1	1.4	1.2	1.1	1.8	1.4
	17	M	45	76	M	37	19	43	99	27	32	31	90	1.4	1.3	1.4	1.5	1.4	1.6
	17	M	45	76	F	43	36	34	113	28	34	41	103	1.6	1.2	1.3	1.4	1.5	1.5
	35	M	100	81	F	28	20	40	88	29	20	44	93	1.1	1.6	1.3	1.3	2	1.6
	15	M	84	40	F	24	25	39	88	23	22	44	89	2	0.9	1.4	3.6	1.4	2.4
	16	M	80	41	F	30	33	29	92	37	19	43	99	1.9	1.9	1.8	1.6	1.5	1.9
	16	M	80	41	M	27	32	31	90	21	21	51	93	2	2	2.1	1.6	1.5	2.2
	48	M	30	41	F	25	21	45	91	37	19	43	99	2.1	2.3	2.2	2.5	2	2.2
	15	M	84	40	M	27	27	38	92	30	32	36	98	3.3	1.4	2.3	4.2	2.1	2.5
	4	F	120	68	M	23	22	44	89	21	21	51	93	2.9	1.3	2.5	3.7	2	3.1
	11	M	30	91	M	12	16	52	80	32	16	49	97	3.3	2.6	2.7	3.5	2.7	2.8
	11	M	30	91	F	43	26	44	113	46	23	44	113	3.4	2.5	2.7	3.8	2.7	3
	48	M	30	41	M	47	52	23	122	39	43	42	124	3.6	2.5	2.8	3.1	1.3	2.2
	30	F	85	61	M	43	23	45	111	45	49	28	122	4.3	4.1	4	3.5	1.5	2.6
	30	F	85	61	F	39	43	42	124	42	41	35	118	4.2	4.6	4.3	3.6	1.6	2.8
	29	M	36	87	M	20	27	30	77	20	27	30	77	6.1	3.6	4.4	4.2	3.3	3.6
	8	M	120	82	M	27	44	37	108	43	23	45	111	4.8	4.9	4.5	4.6	5.3	4.5
	8	M	120	82	F	34	30	37	101	38	28	27	93	5.1	5.1	4.6	5.4	5.6	5.1
	29	M	36	87	F	20	33	35	88	20	33	35	88	6.7	4	5	5.4	5.2	5
Tele-assisted Group	27	M	60	25	F	30	38	36	104	22	35	33	90	0.7	0.7	0.6	1.6	0.9	1.3
	27	M	60	25	M	37	38	35	110	28	31	32	91	1.6	0.5	1	3.4	0.4	1.6
	21	M	80	54	F	21	27	53	101	30	32	36	98	2.9	0.8	1.6	1.9	0.5	1.1
	9	M	36	67	M	44	28	25	97	36	28	31	95	3.4	0.4	1.6	5.8	2.2	4
	9	M	36	67	M	44	28	25	97	36	28	31	95	3.4	0.4	1.6	5.8	2.2	4
	21	M	80	54	M	21	28	45	94	40	28	21	89	2.9	0.9	1.7	1.9	0.7	1.1
	20	F	120	52	M	24	33	29	86	21	26	28	75	2.9	0.8	1.8	3.1	1.2	2.1
	13	M	48	72	M	18	27	41	86	18	18	53	89	2.6	2.4	2.4	0.4	0.1	0.2
	24	M	80	82	F	32	16	49	97	24	13	52	89	2	3.2	2.4	1.4	2.1	1.7
	12	M	85	90	F	30	33	36	99	33	35	26	94	4.4	1.1	2.5	4.1	0.7	2.3
	13	M	48	72	F	21	28	34	83	14	18	52	84	2.8	3.1	2.7	0.4	0.1	0.3
	19	F	48	58	F	29	32	48	109	30	38	39	107	2.8	2.6	2.7	1.8	1.4	1.6
	19	F	48	58	M	25	26	38	89	33	21	34	88	3.9	2.4	2.8	1.6	1.5	1.5
	12	M	85	90	M	34	30	37	101	33	27	37	97	4.3	1.8	3	4.3	0.3	2.2
	24	M	80	82	M	12	16	52	80	12	17	41	70	3.4	3	3.3	1.4	0.8	1.1
	22	M	72	66	M	43	26	44	113	43	26	38	107	4.2	3	3.5	3.9	3	3.2
	20	F	120	52	F	29	36	33	98	24	28	35	87	3.6	4.3	3.9	4.1	3.2	3.4
	7	M	78	56	F	33	29	42	104	29	20	44	93	5	4.2	4.4	5.4	4.4	4.7
	14	M	58	68	M	46	23	44	113	36	27	42	105	6.4	3.8	4.8	3.8	2.7	3.1
	32	M	70	73	M	34	28	34	96	24	13	52	89	5.2	5.1	5.1	0.8	0.5	0.6
	32	M	70	73	F	38	28	27	93	18	18	53	89	5.6	5.1	5.3	1.4	0.7	1
	14	M	58	68	F	55	49	28	132	47	39	20	108	6.9	4.5	5.6	4.5	1.8	3.2

## Sheet: S2
∂
Test	Time	Factor	Kolmogorov-Smirnov (a)			Shapiro-Wilk
			Statistic	df	p-value	Statistic	df	p-value
PSI/SF	Pre-	CG	0.238	20	0.004	0.911	20	0.065
PSI/SF		TG	0.12	22	,200*	0.949	22	0.299
PSI/SF	Post-	CG	0.189	20	0.059	0.928	20	0.144
PSI/SF		TG	0.154	22	0.188	0.931	22	0.131
HSQ-ASD	Pre-	CG	0.16	20	0.194	0.905	20	0.051
HSQ-ASD		TG	0.125	22	,200*	0.951	22	0.323
HSQ-ASD	Post-	CG	0.148	20	,200*	0.919	20	0.093
HSQ-ASD		TG	0.156	22	0.173	0.944	22	0.238
PSI/SF	Pre-	Mothers	0.114	23	,200*	0.953	23	0.332
PSI/SF		Fathers	0.143	19	,200*	0.933	19	0.193
PSI/SF	Post-	Mothers	0.17	23	0.082	0.94	23	0.179
PSI/SF		Fathers	0.184	19	0.089	0.914	19	0.088
HSQ-ASD	Pre-	Mothers	0.109	23	,200*	0.952	23	0.322
HSQ-ASD		Fathers	0.2	19	0.044	0.932	19	0.192
HSQ-ASD	Post-	Mothers	0.109	23	,200*	0.979	23	0.891
HSQ-ASD		Fathers	0.139	19	,200*	0.925	19	0.14
* This is a lower bound of the true significance.
a Lilliefors Significance Correction

## Sheet: S3
Table S3. Levene Test of Homogeneity of Variance (Based on Mean)
Factor	Variable	Time	Statistic	df1	df2	p-value
Experimental Group	PSI/SF	Pre-	1.778	1	40	0.19
	PSI/SF	Post-	1.938	1	40	0.172
	HSQ-ASD	Pre-	0.034	1	40	0.855
	HSQ-ASD	Post-	0.692	1	40	0.41
Parental Gender	PSI/SF	Pre-	0.008	1	40	0.928
	PSI/SF	Post-	0.579	1	40	0.451
	HSQ-ASD	Pre-	1.711	1	40	0.198
	HSQ-ASD	Post-	0.393	1	40	0.534

## Sheet: S4
Table S4. Box's Test of Equality of Covariance Matrices for ANCOVA
Box's M	8.34
F	.836
df1	9
df2	13498
p-value	.583
Design: Intercept + Age + DQ +PSI + HSQ + Group + Parental_Gender + Group * Parental_Gender

## Sheet: S5
Table S5. Levene's Test of Equality of Error Variances for ANCOVA
Dependent variable	F	df1	df2	p-value
Post-Intervention PSI/SF	.672	3	38	.575
Post-Intervention HSQ-ASD	.831	3	38	.485
Design: Intercept + Age + DQ +PSI + HSQ + Group + Parental_Gender + Group * Parental_Gender

## Sheet: S6
Table S6. Multivariate Tests for Secondary Outcome Measures
Effect	Wilks' Lambda	F (5, 27)	p-value	ηp2	Obs. Power
Intercept	.560	4.249	0.006	0.44	0.916
Age	.863	0.855	0.524	0.137	0.258
DQ	.912	0.523	0.757	0.088	0.167
PD	.349	10.089	0	0.651	1
P-CDI	.537	4.656	0.003	0.463	0.941
DC	.428	7.204	0	0.572	0.995
SI	.420	7.464	0	0.58	0.996
DS	.436	6.996	0	0.564	0.993
Group	.454	6.482	0	0.546	0.989
Parental Gender	.952	0.272	0.924	0.048	0.105
Group x PG	.805	1.304	0.292	0.195	0.388
Design: Intercept + Age + DQ + PD + P_CDI + DC + SI + DC + Group + PG + Group x PG

## Sheet: S7
Table S7. Tests of Between-Subjects Effectsfor Secondary Outcame Variables
Source	Dependent Variable	Type III Sum of Squares	df	Mean Square	F	p-value	ηp2	Obs. Power
Corrected Model	PD	2356.79	10	235.679	5.536	<.001*	0.641	0.999
	P-CDI	1847.81	10	184.781	5.439	<.001*	0.637	0.999
	DC	1563.31	10	156.331	2.459	.027*	0.442	0.864
	SI	58.253	10	5.825	4.276	.001*	0.58	0.99
	DS	33.973	10	3.397	2.529	.023*	0.449	0.875
Intercept	PD	197.62	1	197.62	4.642	.039*	0.13	0.551
	P-CDI	70.338	1	70.338	2.07	0.16	0.063	0.286
	DC	1191.89	1	1191.89	18.75	<.001*	0.377	0.987
	SI	0.169	1	0.169	0.124	0.727	0.004	0.063
	DS	0.002	1	0.002	0.002	0.967	0	0.05
Age	PD	6.174	1	6.174	0.145	0.706	0.005	0.066
	P-CDI	0.184	1	0.184	0.005	0.942	0	0.051
	DC	76.426	1	76.426	1.202	0.281	0.037	0.186
	SI	4.088	1	4.088	3	0.093	0.088	0.389
	DS	1.783	1	1.783	1.327	0.258	0.041	0.201
DQ	PD	32.567	1	32.567	0.765	0.388	0.024	0.136
	P-CDI	52.341	1	52.341	1.541	0.224	0.047	0.225
	DC	52.96	1	52.96	0.833	0.368	0.026	0.143
	SI	0.602	1	0.602	0.442	0.511	0.014	0.099
	DS	0.01	1	0.01	0.008	0.93	0	0.051
Pre-PD	PD	1029.2	1	1029.2	24.178	<.001*	0.438	0.997
	P-CDI	328.045	1	328.045	9.656	.004*	0.238	0.853
	DC	75.83	1	75.83	1.193	0.283	0.037	0.185
	SI	3.641	1	3.641	2.673	0.112	0.079	0.354
	DS	0.003	1	0.003	0.003	0.96	0	0.05
Pre-P-CDI	PD	177.602	1	177.602	4.172	.050*	0.119	0.508
	P-CDI	420.347	1	420.347	12.373	.001*	0.285	0.926
	DC	106.337	1	106.337	1.673	0.205	0.051	0.241
	SI	0.004	1	0.004	0.003	0.955	0	0.05
	DS	0.212	1	0.212	0.158	0.694	0.005	0.067
Pre-DC	PD	626.459	1	626.459	14.717	.001*	0.322	0.96
	P-CDI	336.656	1	336.656	9.909	.004*	0.242	0.862
	DC	93.725	1	93.725	1.474	0.234	0.045	0.218
	SI	0.21	1	0.21	0.154	0.698	0.005	0.067
	DS	0.002	1	0.002	0.001	0.97	0	0.05
Pre-SI	PD	184.448	1	184.448	4.333	.046*	0.123	0.523
	P-CDI	243.833	1	243.833	7.177	.012*	0.188	0.737
	DC	728.053	1	728.053	11.453	.002*	0.27	0.906
	SI	39.888	1	39.888	29.28	<.001*	0.486	0.999
	DS	6.313	1	6.313	4.7	.038*	0.132	0.556
Pre-DS	PD	65.091	1	65.091	1.529	0.226	0.047	0.224
	P-CDI	301.625	1	301.625	8.878	.006	0.223	0.823
	DC	714.124	1	714.124	11.234	.002*	0.266	0.901
	SI	17.394	1	17.394	12.768	.001*	0.292	0.933
	DS	0.242	1	0.242	0.18	0.674	0.006	0.07
Group	PD	222.984	1	222.984	5.238	.029*	0.145	0.602
	P-CDI	133.991	1	133.991	3.944	0.056	0.113	0.486
	DC	0.276	1	0.276	0.004	0.948	0	0.05
	SI	7.749	1	7.749	5.688	.023*	0.155	0.637
	DS	12.401	1	12.401	9.231	.005*	0.229	0.837
Parental Gender	PD	4.544	1	4.544	0.107	0.746	0.003	0.062
	P-CDI	1.662	1	1.662	0.049	0.826	0.002	0.055
	DC	22.057	1	22.057	0.347	0.56	0.011	0.088
	SI	0.616	1	0.616	0.452	0.506	0.014	0.1
	DS	1.037	1	1.037	0.772	0.386	0.024	0.136
Group x PG	PD	109.729	1	109.729	2.578	0.119	0.077	0.343
	P-CDI	76.463	1	76.463	2.251	0.144	0.068	0.307
	DC	24.901	1	24.901	0.392	0.536	0.012	0.093
	SI	0.044	1	0.044	0.033	0.858	0.001	0.054
	DS	0.188	1	0.188	0.14	0.711	0.004	0.065
Error	PD	1319.62	31	42.568
	P-CDI	1053.16	31	33.973
	DC	1970.59	31	63.567
	SI	42.231	31	1.362
	DS	41.643	31	1.343
Total	PD	40345	42
	P-CDI	31973	42
	DC	68670	42
	SI	465.4	42
	DS	221.59	42
Corrected Total	PD	3676.41	41
	P-CDI	2900.98	41
	DC	3533.91	41
	SI	100.485	41
	DS	75.616	41

## Sheet: S8
Table S8 Descriptive Statistic of Outcome Variables by Experimental Group
Test	Time	Group	Statistic		Bootstrap (1000 samples)
					Bias	Std. Error	BCa 95% C.I.
			Function	Mean			Lower	Upper
PSI/SF	Pre-	CG	Mean	96.85	-0.1293	3.1033	90.8926	102.693
			5% Trimmed Mean	96.4444	-0.1198	3.2944	90.1859	102.881
			Median	91.5	1.0105	4.3258	88	106
			Variance	189.608	-10.855	47.73	106.631	248.184
			Std. Deviation	13.7698	-0.53186	1.87423	10.3687	15.7334
			Interquartile Range	22.25	-1.98	6.46	7.25	30.71
			Skewness	0.664	0.012	0.441	-0.095	1.53
			Kurtosis	-0.657	0.245	1.206	-1.686	3.162
		TG	Mean	99.1818	-0.113	2.4874	94.6865	103.76
			5% Trimmed Mean	98.5051	0.1319	2.4889	93.7304	104.043
			Median	97.5	0.468	2.0314	95.5	101
			Variance	137.965	-6.325	50.759	60.944	216.962
			Std. Deviation	11.7459	-0.48733	2.21141	7.97338	14.5574
			Interquartile Range	13.25	1.21	4.71	5	27
			Skewness	0.831	-0.223	0.611	-0.356	1.42
			Kurtosis	1.63	-0.701	1.599	-0.554	2.095
	Post-	CG	Mean	98.65	-0.0426	2.9005	92.839	104.204
			5% Trimmed Mean	98.4444	-0.1409	3.0711	92.5	104.079
			Median	95	0.6035	3.3224	89	107
			Variance	164.661	-8.467	43.925	90.291	220.324
			Std. Deviation	12.832	-0.46714	1.81858	9.59898	14.7969
			Interquartile Range	19.75	-2.41	6.72	8	28
			Skewness	0.651	0.022	0.435	-0.122	1.567
			Kurtosis	-0.283	0.258	1.287	-1.662	3.929
		TG	Mean	92.2273	-0.1317	2.03	88.2335	95.8482
			5% Trimmed Mean	92.5657	-0.2752	2.1087	88.5137	95.7665
			Median	90.5	0.554	2.1174	89	95
			Variance	89.803	-4.948	27.593	46.202	127.928
			Std. Deviation	9.47645	-0.3915	1.52365	6.8618	11.2225
			Interquartile Range	8.5	1.72	4.27	3	20.75
			Skewness	-0.261	0.126	0.529	-1.551	1.453
			Kurtosis	0.638	0.012	1.216	-0.841	3.017
HSQ-ASD	Pre-	CG	Mean	2.665	-0.0029	0.2914	2.0891	3.2299
			5% Trimmed Mean	2.6389	-0.0027	0.3158	2.0055	3.2704
			Median	2.4	0.0081	0.4039	1.4	3.35
			Variance	1.792	-0.097	0.361	1.203	2.172
			Std. Deviation	1.33861	-0.04436	0.14242	1.10143	1.47173
			Interquartile Range	2.83	-0.54	0.68	1.58	2.9
			Skewness	0.448	0.029	0.394	-0.29	1.255
			Kurtosis	-1.2	0.297	0.838	-1.932	2.718
		TG	Mean	2.9227	-0.0061	0.2927	2.3517	3.493
			5% Trimmed Mean	2.9025	-0.0096	0.3134	2.2973	3.523
			Median	2.7	0.0025	0.3318	2.4	3.15
			Variance	2.03	-0.085	0.479	1.26	2.707
			Std. Deviation	1.42492	-0.04102	0.17487	1.12604	1.64292
			Interquartile Range	2.35	-0.16	0.65	1.33	3.1
			Skewness	0.43	0.007	0.337	-0.184	1.15
			Kurtosis	-0.713	0.182	0.811	-1.659	1.758
HSQ-ASD	Post-	CG	Mean	2.645	-0.005	0.2529	2.1617	3.1286
			Median	2.45	-0.0053	0.2543	1.9	2.95
			Variance	1.349	-0.075	0.416	0.617	1.941
			Std. Deviation	1.16143	-0.0494	0.19246	0.80147	1.37876
			Interquartile Range	1.4	0.06	0.59	0.7	2.8
			Skewness	0.879	-0.048	0.419	0.156	1.48
			Kurtosis	0.273	0.215	1.371	-1.378	4.077
		TG	Mean	2.0591	-0.0006	0.2754	1.5225	2.6053
			5% Trimmed Mean	2.0187	0.0089	0.2927	1.4441	2.6267
			Median	1.65	0.1544	0.4136	1.1	3.1
			Variance	1.623	-0.072	0.406	0.97	2.158
			Std. Deviation	1.27379	-0.03945	0.16465	0.99055	1.46453
			Interquartile Range	2.1	-0.14	0.53	1.2	2.5
			Skewness	0.505	-0.022	0.391	-0.118	1.197
			Kurtosis	-0.707	0.098	0.845	-1.487	1.168

## Sheet: S9
Table S9 Descriptive Statistic of Outcome Variables by Parental Gender
Test	Time	Group	Statistic		Bootstrap (1000 samples)
					Bias	Std. Error	BCa 95% C.I.
			Function	Mean			Lower	Upper
PSI/SF	Pre-	Mothers	Mean	95.6957	-0.1589	2.4349	91.0102	99.9813
			5% Trimmed Mean	95.3164	-0.0916	2.5864	90.4615	99.9732
			Median	94	-0.499	3.3783	89	97
			Variance	150.221	-7.561	35.774	88.596	195.909
			Std. Deviation	12.2565	-0.41038	1.52735	9.46286	13.9779
			Interquartile Range	22	-3.28	5.34	12.75	24
			Skewness	0.485	0.007	0.364	-0.193	1.382
			Kurtosis	-0.626	0.128	0.874	-1.563	2.068
		Fathers	Mean	100.947	-0.0546	3.0052	95.5534	106.517
			5% Trimmed Mean	100.219	0.0854	3.1085	94.5507	106.803
			Median	99	-0.074	3.3967	93	104
			Variance	164.719	-8.29	55.801	73.075	249.635
			Std. Deviation	12.8343	-0.53886	2.2928	8.71784	15.6055
			Interquartile Range	18	-0.67	5.57	10.5	25
			Skewness	0.931	-0.104	0.483	0.158	1.574
			Kurtosis	0.624	-0.133	1.478	-0.99	2.477
	Post-	Mothers	Mean	94.2609	-0.0933	2.6701	88.9972	99.0835
			5% Trimmed Mean	93.9348	-0.0835	2.7795	88.3552	99.239
			Median	93	-0.6385	2.2663	90	94
			Variance	172.111	-7.473	53.302	83.828	256.905
			Std. Deviation	13.1191	-0.46157	2.10459	9.19902	15.9302
			Interquartile Range	9	4.15	5.73	4	36
			Skewness	0.598	-0.035	0.458	-0.401	1.43
			Kurtosis	0.741	0.091	1.273	-0.774	3.515
		Fathers	Mean	96.5263	-0.0577	2.1698	92.6145	100.489
			5% Trimmed Mean	96.0292	0.0235	2.2694	91.8357	100.548
			Median	93	1.247	2.9174	89	99
			Variance	89.263	-4.879	27.904	41.725	128.417
			Std. Deviation	9.44792	-0.39959	1.58571	6.50882	11.3022
			Interquartile Range	14	-0.5	4.48	6.75	20
			Skewness	0.897	-0.063	0.453	0.195	1.5
			Kurtosis	0.007	0.044	1.32	-1.311	2.004
HSQ-ASD	Pre-	Mothers	Mean	2.6652	-0.0096	0.2549	2.228	3.1223
			5% Trimmed Mean	2.6343	-0.0077	0.2744	2.1751	3.1346
			Median	2.5	0.0004	0.3146	1.9	2.9
			Variance	1.563	-0.077	0.363	0.951	2.02
			Std. Deviation	1.25031	-0.04064	0.15252	0.97743	1.4187
			Interquartile Range	1.9	0	0.53	1.2	2.8
			Skewness	0.467	-0.007	0.333	-0.14	1.137
			Kurtosis	-0.738	0.185	0.773	-1.631	1.983
		Fathers	Mean	2.9632	0.0038	0.3572	2.2703	3.7033
			5% Trimmed Mean	2.948	0.0004	0.3845	2.2167	3.7233
			Median	2.7	0.0243	0.5709	2.7	2.7
			Variance	2.337	-0.119	0.527	1.501	2.947
			Std. Deviation	1.52869	-0.05071	0.18317	1.22806	1.71445
			Interquartile Range	2.8	-0.24	0.66	1.5	3.3
			Skewness	0.33	0.002	0.429	-0.53	1.244
			Kurtosis	-1.171	0.245	0.816	-1.945	3.657
HSQ-ASD	Post-	Mothers	Mean	2.2652	-0.0066	0.2435	1.8268	2.6847
			5% Trimmed Mean	2.2565	-0.0069	0.2589	1.7964	2.7186
			Median	2.2	0.0123	0.3423	2.1	2.5
			Variance	1.336	-0.051	0.313	0.838	1.763
			Std. Deviation	1.15586	-0.03113	0.13994	0.92104	1.3231
			Interquartile Range	1.7	0.06	0.4	1	2.65
			Skewness	0.172	-0.007	0.344	-0.489	0.839
			Kurtosis	-0.699	0.051	0.498	-1.371	0.577
		Fathers	Mean	2.4263	0.0028	0.3102	1.8167	3.0991
			5% Trimmed Mean	2.3959	-0.0055	0.3298	1.755	3.0677
			Median	2.2	-0.0363	0.3943	1.6	3
			Variance	1.869	-0.117	0.547	0.962	2.582
			Std. Deviation	1.36701	-0.06103	0.21492	0.99048	1.60451
			Interquartile Range	1.7	0.17	0.68	0.77	3.6
			Skewness	0.749	-0.035	0.439	0.007	1.425
			Kurtosis	-0.142	0.244	1.303	-1.634	4.263
